# Supplementary material for: Dietary Intakes of Animal and Plant Proteins and Risk of Colorectal Cancer: The EPIC-Italy Cohort
Source: Cancers (Basel). 2022 Jun 13;14(12):2917. doi: 10.3390/cancers14122917 (PMC9221300; doi:10.3390/cancers14122917)
Supplement: Supplementary file 1 [file cancers-14-02917-s001.zip]

Archive with 1 entries (1 files):
- cancers-1684605-supplementary.pdf
